# Supplementary material for: An aerotaxis receptor influences invasion of Agrobacterium tumefaciens into its host
Source: PeerJ. 2024 Feb 5;12:e16898. doi: 10.7717/peerj.16898 (PMC10851874; doi:10.7717/peerj.16898)
Supplement: Supplemental Information 14 [file peerj-12-16898-s014.zip]

Archive with 4 entries (3 files):
- supplemental file 2/SDS-PAGE identification of protein samples from Pull-down experiments.png
- supplemental file 2/SDS-PAGE of Atu1027-His and Atu1027H100A-His.png
- supplemental file 2/raw data.xlsx
- supplemental file 2/
