# Supplementary material for: An aerotaxis receptor influences invasion of Agrobacterium tumefaciens into its host
Source: PeerJ. 2024 Feb 5;12:e16898. doi: 10.7717/peerj.16898 (PMC10851874; doi:10.7717/peerj.16898)
Supplement: Supplemental Information 14 [file peerj-12-16898-s014.zip › supplemental file 2/raw data.xlsx]

## Sheet: raw data of Figure 2
OD420
	Positive control	1027-CheW1	1027-CheW2	Negative control
group 1	0.045	0.037	0.034	0.028
group 2	0.051	0.033	0.038	0.03
group 3	0.047	0.031	0.039	0.024
OD600
	0.841	0.729	0.797	0.76
coloration time	0.259	0.4	0.38	0.4
Dry Cell Weight	0.2523	0.2187	0.2391	0.228

## Sheet: raw data of Figure 5
Diameter of the swimming halo(mm) from different strains
	mannitol						xylose						fructose
	C58	C58△1027	C58△1027+	C58△w			C58	C58△1027	C58△1027+	C58△w			C58	C58△1027	C58△1027+	C58△w
1	25	20.2	29	6.5		1	33.5	27.5	36.5	7		1	30.5	24.5	33	7
2	27	19.5	27.5	6.5		2	33	26	36	7		2	30	27	30	7
3	25	21	28	6.5		3	32	26	34	6.5		3	29	26.5	32	6.5
4	27			7		4	31			6.5		4	30			7
	sucrose						glucose						galactose
	C58	C58△1027	C58△1027+	C58△w			C58	C58△1027	C58△1027+	C58△w			C58	C58△1027	C58△1027+	C58△w
1	34	33	36.5	7.5		1	27	24	29	6		1	20	15.5	24	6
2	36	32	35	7.5		2	25.5	22.5	29	6		2	20.5	14.5	23	6
3	34	30	36	7.5		3	25.5	24	28	6		3	20	15	23	6
4	33.5			7.5		4	25			5.5		4	19			6

## Sheet: raw data of Figure 6
Diameter of the swimming halos(mm) from different strains
	C58	C58△1027	C58△1027H100A
group 1	21.5	18.5	18.5
group 2	24	18.5	18
group 3	22	18	18
group 4	23	18	18.5

## Sheet: raw data of Figure7
	OD570 value
		C58	C58△1027	C58△1027+
	group 1	0.421	0.352	0.501
	group 2	0.504	0.387	0.478
	group 3	0.484	0.356	0.475
	OD600 value
	group 1	0.805	0.741	0.82
	group 2	0.836	0.756	0.804
	group 3	0.813	0.744	0.808

## Sheet: raw data of Figure 8
tumor weight(mg/wound line)
	C58	C58△1027	C58△1027+	C58△virA
group1	24.6	17.4	30.9	0
group2	28.7	19.7	37.2	0
group3	21.9	14.5	29.4	0
